# Supplementary material for: Waxholm Space atlas of the rat brain: a 3D atlas supporting data analysis and integration
Source: Nat Methods. 2023 Oct 2;20(11):1822–9. doi: 10.1038/s41592-023-02034-3 (PMC10630136; doi:10.1038/s41592-023-02034-3)
Supplement: Supplementary file 5 — Source data for the graph and point cloud shown in Fig. 4. The .json file contains text only and is configured for use with a specific analytic tool, and would be less useful as a .txt file. [file 41592_2023_2034_MOESM5_ESM.zip]

Archive with 2 entries (2 files):
- 58221_3_source_data_654985_rxbjcs.unk
- 58221_3_source_data_654986_rxbjct.xlsx
