# Supplementary material for: Waxholm Space atlas of the rat brain: a 3D atlas supporting data analysis and integration
Source: Nat Methods. 2023 Oct 2;20(11):1822–9. doi: 10.1038/s41592-023-02034-3 (PMC10630136; doi:10.1038/s41592-023-02034-3)
Supplement: Supplementary file 5 — Source data for the graph and point cloud shown in Fig. 4. The .json file contains text only and is configured for use with a specific analytic tool, and would be less useful as a .txt file. [file 41592_2023_2034_MOESM5_ESM.zip › 58221_3_source_data_654986_rxbjct.xlsx]

## Sheet: README
	Brain-wide parvalbumin cell numbers in the rat
	This file contains the data from the example analysis shown in Kleven et al., 2023, Nature Methods (Figure 4). The data are cell number estimates for parvalbumin neurons across the brain, obtained from one animal (rat 25205) by using the QUINT workflow with the Waxholm Space atlas version 4. Raw data (segmentation images, anchoring metadata) used to generate these numbers can be accessed from the…
	Sheet name	Description
	Combined_data	This sheet contains the summary data (total number and density estimates) for parvalbumin cells in each region of the rat brain.
	Section_data	This sheet contains the data from each section (raw counts) extracted using nutil. Where a cell is marked in yellow, the region was damaged and numbers have been extrapolated by using the average of the neighboring sections.

## Sheet: Combined_data
Region name	Raw counts	Total numer estimates (bilateral)	Region volume	Density estimate	RGB colour
Fibretracts	15215	46193.5	294.59	156.806	200;200;200
Olfactory bulb	4773	14491.1	121.752	119.022	15;109;230
Nucleus of the lateral olfactory tract	172	522.201	1.88148	277.548	230;184;67
Fasciola cinereum	677	2055.41	2.74974	747.492	255;0;0
Subiculum	5143.5	15615.9	16.9665	920.398	255;192;0
Cornu ammonis 1	6878	20882	31.85	655.635	217;104;13
Cornu ammonis 2	822.5	2497.15	4.74	526.826	255;255;0
Cornu ammonis 3	3639	11048.2	27.3398	404.107	165;131;107
Dentate gyrus	2572.5	7810.25	31.729	246.155	91;45;10
Postrhinal cortex	2990	9077.8	12.0736	751.872	40;112;130
Presubiculum	6148.5	18667.2	9.30136	2006.93	80;123;175
Parasubiculum	3590.5	10900.9	7.63506	1427.75	23;54;96
Perirhinal area 35	565	1715.37	5.96768	287.443	205;51;255
Perirhinal area 36	1709	5188.61	9.00739	576.04	112;48;160
Medial entorhinal cortex	7865.5	23880.1	24.264	984.177	122;187;51
Lateral entorhinal cortex	2856.5	8672.49	25.2964	342.835	90;111;47
Piriform cortex	9435	28645.2	52.0633	550.199	0;204;255
Cingulate area 1	6778	20578.4	15.3298	1342.38	0;128;128
Cingulate area 2	4515	13707.8	9.60141	1427.68	29;104;235
Retrosplenial dysgranular area	8879.5	26958.6	17.6568	1526.81	200;73;164
Retrosplenial granular area	10507.5	31901.3	20.5655	1551.21	25;100;200
Agranular insular cortex, ventral area	1677.5	5092.98	5.23227	973.379	255;201;14
Agranular insular cortex dorsal area	2195.5	6665.65	6.82813	976.205	255;127;39
Agranular insular cortex, posterior area	1166	3540.04	6.20902	570.144	181;230;29
Dysgranular insular cortex	3681	11175.7	11.89	939.925	255;242;0
Granular insular cortex	3649	11078.6	10.98	1008.98	239;228;176
Frontal association cortex	1553.5	4716.51	12.0574	391.171	206;211;7
Medial orbital area	1218	3697.91	3.44723	1072.72	63;72;204
Ventral orbital area	3728	11318.4	6.1084	1852.92	200;191;231
Ventrolateral orbital area	2726	8276.28	5.92166	1397.63	255;0;1
Lateral orbital area	5142	15611.4	12.1315	1286.85	255;174;201
Dorsolateral orbital area	2588	7857.31	9.87476	795.696	185;122;87
Prelimbic area	4920	14937.4	16.4576	907.628	163;73;164
Infralimbic area	1033	3136.24	3.58742	874.234	34;177;76
Primary motor area	21328	64752.9	40.6461	1593.09	153;217;234
Secondary motor area	19527.5	59286.5	54.387	1090.09	0;162;232
Frontal association area 3	4883	14825	9.90337	1496.97	136;0;21
Primary somatosensory area, face representation	18201.5	55260.7	39.2469	1408.03	255;128;192
Primary somatosensory area, barrel field	22091.5	67071	36.49	1838.06	120;177;76
Primary somatosensory area, dysgranular zone	4119.5	12507	7.83241	1596.83	237;28;36
Primary somatosensory area, forelimb representation	14721.5	44695.3	24.9444	1791.8	185;14;131
Primary somatosensory area, hindlimb representation	8585.5	26066	12.1566	2144.19	136;100;21
Primary somatosensory area, trunk representation	7482	22715.7	12.31	1845.31	225;150;201
Secondary somatosensory area	12074	36657.3	29.6522	1236.24	200;100;250
Parietal association cortex, medial area	2290	6952.56	3.13604	2216.99	108;0;108
Parietal association cortex, lateral area	1987	6032.64	3.47149	1737.77	255;240;29
Parietal association cortex, posterior area	2176.5	6607.97	4.52006	1461.92	128;0;64
Primary visual area	26836.5	81477	42.5331	1915.61	84;52;35
Secondary visual area, medial part	14541	44147.2	22.8225	1934.37	128;0;100
Secondary visual area, lateral part	7876.5	23913.5	14.7119	1625.45	255;100;100
Temporal association cortex	3908	11864.9	12.38	958.392	0;128;0
Primary auditory area	7146	21695.6	14.3701	1509.78	255;215;0
Secondary auditory area, dorsal part	6687.5	20303.6	12.41	1636.07	240;255;255
Secondary auditory area, ventral part	4542	13789.8	11.22	1229.03	216;191;216
Claustrum	1884	5719.92	5.63341	1015.36	153;217;200
Endopiriform nucleus	1322.5	4015.18	9.19312	436.759	1;10;100
Amygdaloid area, unspecified	5088	15447.4	50.3829	306.601	2;20;200
Caudate putamen	12840.5	38984.4	97.0945	401.51	129;79;155
Nucleus accumbens, core	800	2428.84	6.70254	362.376	230;216;250
Nucleus accumbens, shell	1009	3063.38	8.36223	366.335	88;47;108
Ventral striatal region, unspecified	358	1086.91	3.079	353.007	220;20;60
Globus pallidus external	3910	11871	10.3552	1146.38	255;85;255
Entopeduncular nucleus	189	573.814	0.77039	744.836	26;231;255
Ventral pallidum	1852.5	5624.29	7.0706	795.447	0;162;255
Basal forebrain region, unspecified	5251	15942.3	59.2462	269.086	225;240;13
Bed nucleus of the stria terminalis	170	516.129	2.40225	214.852	0;8;182
Septal region	615	1867.17	12.46	149.853	255;8;0
Subthalamic nucleus	16.5	50.0949	0.36341	137.847	0;0;255
Reticular (pre)thalamic nucleus	8893	26999.6	4.22662	6387.99	0;217;255
Zona incerta	2145	6512.33	6.01184	1083.25	216;191;217
Fields of forel	10	30.3605	0.254452	119.317	255;250;250
Pregeniculate nucleus	271	822.77	1.29759	634.076	255;25;0
Subgeniculate nucleus	256	777.23	0.605583	1283.44	147;112;219
Intergeniculate leaflet	8	24.2884	0.216722	112.072	0;0;128
Habenular nucleus	22	66.7932	1.50502	44.3803	217;108;0
Nucleus of the stria medullaris	16.5	50.0949	0.100791	497.017	222;7;237
Pineal gland	123	373.435	2.06971	180.428	218;170;62
Anterodorsal thalamic nucleus	16	48.5769	0.441134	110.118	131;10;121
Anteroventral thalamic nucleus	48	145.731	1.78498	81.6428	239;121;218
Anteromedial thalamic nucleus	47	142.694	1.92493	74.1297	0;85;255
Interanteromedial thalamic nucleus	1	3.03605	0.226796	13.3867	248;117;222
Paraventricular thalamic nuclei (anterior and posterior)	17	51.6129	1.50824	34.2206	156;51;51
Intermediodorsal thalamic nucleus	3	9.10816	0.251174	36.2623	160;82;45
Parataenial thalamic nucleus	5	15.1803	0.65279	23.2544	205;0;6
Subparafascicular nucleus	15	45.5408	0.382125	119.178	233;150;122
Posterior intralaminar nucleus	23	69.8292	0.490487	142.367	228;112;214
Rhomboid thalamic nucleus	2	6.07211	0.406146	14.9506	0;255;17
Reuniens and retroreuniens thalamic nucleus	78	236.812	2.48426	95.3251	255;170;0
Xiphoid thalamic nucleus	14.5	44.0228	0.374258	117.627	35;255;236
Mediodorsal thalamic nucleus	71	215.56	4.44841	48.4577	255;85;127
Ventral anterior thalamic nucleus	192	582.922	0.674427	864.322	255;136;0
Ventromedial thalamic nucleus	52	157.875	2.96789	53.1943	0;185;126
Ventrolateral thalamic nucleus	113	343.074	3.47829	98.633	170;170;255
Angular thalamic nucleus	3	9.10816	0.218451	41.6943	139;93;139
Ventral posteromedial thalamic nucleus	308	935.104	5.23275	178.702	255;0;254
Ventral posterolateral thalamic nucleus	267	810.626	3.35366	241.714	171;86;62
Ventral posterior nucleus of the thalamus, parvicellular part	6	18.2163	0.51862	35.1246	0;255;8
Submedius thalamic nucleus	6	18.2163	0.715017	25.4768	130;0;217
Paracentral thalamic nucleus	23	69.8292	1.41114	49.4843	240;248;255
Central medial thalamic nucleus	23	69.8292	1.53649	45.4472	224;182;64
Central lateral thalamic nucleus	27	81.9734	1.0224	80.1775	153;50;204
Parafascicular thalamic nucleus	6	18.2163	0.992417	18.3555	255;239;213
Ethmoid-Limitans nucleus	3	9.10816	0.208497	43.6848	131;50;128
Posterior thalamic nucleus	89	270.209	6.50436	41.5427	255;255;2
Posterior thalamic nuclear group, triangular part	93	282.353	0.974596	289.713	255;255;200
Lateral posterior (pulvinar) complex of the dorsal thalamus	97	294.497	4.05723	72.5858	60;179;113
Laterodorsal thalamic nuclei of the dorsal thalamus	61	185.199	4.26256	43.4478	255;123;0
Dorsal lateral geniculate nucleus	132	400.759	2.69413	148.753	255;226;0
Medial geniculate complex of the dorsal thalamus	123	373.435	4.8579	76.8716	131;58;31
Hypothalamic region, unspecified	1139.5	3459.58	26.8515	128.841	226;120;161
Pretectal region	4273	12973.1	8.744	1483.65	255;87;30
Nucleus sagulum	102	309.677	0.627875	493.215	99;205;0
Inferior colliculus	11231	34097.9	26.8153	1271.58	206;255;142
Superior colliculus	11576	35145.4	30.9463	1135.69	86;0;221
Substantia nigra, reticular part	2522	7656.93	6.42186	1192.32	99;197;18
Substantia nigra, compact part	484.5	1470.97	1.42324	1033.53	255;255;127
Substantia nigra, lateral part	188	570.778	0.489652	1165.68	0;159;159
Ventral tegmental area	110.5	335.484	2.58845	129.608	127;255;212
Peripeduncular nucleus	10	30.3605	0.0892282	340.257	183;199;136
Interpeduncular nucleus	221.5	672.486	1.26439	531.866	63;192;255
Periaqueductal gray	1446.5	4391.65	18.1724	241.666	7;255;89
Brainstem, unspecified	38660.5	117375	187.757	625.145	153;83;255
Pontine nuclei	533	1618.22	5.16778	313.136	0;215;11
Cerebellum	-	-			255;255;1
Cochlear nucleus, ventral part	975	2960.15	4.54032	651.97	34;152;255
Cochlear nucleus, dorsal part	359.5	1091.46	2.32548	469.35	92;156;211
Spinal trigeminal nucleus	5223	15857.3	15.735	1007.77	91;241;255
Periventricular gray	3481.5	10570	14.8782	710.437	235;87;255
Superior olivary complex	1249	3792.03	5.47337	692.814	0;255;81
Nuclei of the lateral lemniscus	473.5	1437.57	1.82223	788.906	255;0;115
Inferior olive	0	0	2.44832	0	0;246;14
Ventricular system	1085.5	3295.64	35.2446	93.5074	2;44;255
Spinal cord	0	0	97.5464	0	134;255;90
Inner ear	482.5	1464.9	15.3544	95.4057	0;144;55
					RGB colour
					200;200;200
					15;109;230
					230;184;67
					255;0;0
					255;192;0
					217;104;13
					255;255;0
					165;131;107
					91;45;10
					40;112;130
					80;123;175
					23;54;96
					205;51;255
					112;48;160
					122;187;51
					90;111;47
					0;204;255
					0;128;128
					29;104;235
					200;73;164
					25;100;200
					255;201;14
					255;127;39
					181;230;29
					255;242;0
					239;228;176
					206;211;7
					63;72;204
					200;191;231
					255;0;1
					255;174;201
					185;122;87
					163;73;164
					34;177;76
					153;217;234
					0;162;232
					136;0;21
					255;128;192
					120;177;76
					237;28;36
					185;14;131
					136;100;21
					225;150;201
					200;100;250
					108;0;108
					255;240;29
					128;0;64
					84;52;35
					128;0;100
					255;100;100
					0;128;0
					255;215;0
					240;255;255
					216;191;216
					153;217;200
					1;10;100
					2;20;200
					129;79;155
					230;216;250
					88;47;108
					220;20;60
					255;85;255
					26;231;255
					0;162;255
					225;240;13
					0;8;182
					255;8;0
					0;0;255
					0;217;255
					216;191;217
					255;250;250
					255;25;0
					147;112;219
					0;0;128
					217;108;0
					222;7;237
					218;170;62
					131;10;121
					239;121;218
					0;85;255
					248;117;222
					156;51;51
					160;82;45
					205;0;6
					233;150;122
					228;112;214
					0;255;17
					255;170;0
					35;255;236
					255;85;127
					255;136;0
					0;185;126
					170;170;255
					139;93;139
					255;0;254
					171;86;62
					0;255;8
					130;0;217
					240;248;255
					224;182;64
					153;50;204
					255;239;213
					131;50;128
					255;255;2
					255;255;200
					60;179;113
					255;123;0
					255;226;0
					131;58;31
					226;120;161
					255;87;30
					99;205;0
					206;255;142
					86;0;221
					99;197;18
					255;255;127
					0;159;159
					127;255;212
					183;199;136
					63;192;255
					7;255;89
					153;83;255
					0;215;11
					255;255;1
					34;152;255
					92;156;211
					91;241;255
					235;87;255
					0;255;81
					255;0;115
					0;246;14
					2;44;255
					134;255;90
					0;144;55
					RGB colour
					200;200;200
					15;109;230
					230;184;67
					255;0;0
					255;192;0
					217;104;13
					255;255;0
					165;131;107
					91;45;10
					40;112;130
					80;123;175
					23;54;96
					205;51;255
					112;48;160
					122;187;51
					90;111;47
					0;204;255
					0;128;128
					29;104;235
					200;73;164
					25;100;200
					255;201;14
					255;127;39
					181;230;29
					255;242;0
					239;228;176
					206;211;7
					63;72;204
					200;191;231
					255;0;1
					255;174;201
					185;122;87
					163;73;164
					34;177;76
					153;217;234
					0;162;232
					136;0;21
					255;128;192
					120;177;76
					237;28;36
					185;14;131
					136;100;21
					225;150;201
					200;100;250
					108;0;108
					255;240;29
					128;0;64
					84;52;35
					128;0;100
					255;100;100
					0;128;0
					255;215;0
					240;255;255
					216;191;216
					153;217;200
					1;10;100
					2;20;200
					129;79;155
					230;216;250
					88;47;108
					220;20;60
					255;85;255
					26;231;255
					0;162;255
					225;240;13
					0;8;182
					255;8;0
					0;0;255
					0;217;255
					216;191;217
					255;250;250
					255;25;0
					147;112;219
					0;0;128
					217;108;0
					222;7;237
					218;170;62
					131;10;121
					239;121;218
					0;85;255
					248;117;222
					156;51;51
					160;82;45
					205;0;6
					233;150;122
					228;112;214
					0;255;17
					255;170;0
					35;255;236
					255;85;127
					255;136;0
					0;185;126
					170;170;255
					139;93;139
					255;0;254
					171;86;62
					0;255;8
					130;0;217
					240;248;255
					224;182;64
					153;50;204
					255;239;213
					131;50;128
					255;255;2
					255;255;200
					60;179;113
					255;123;0
					255;226;0
					131;58;31
					226;120;161
					255;87;30
					99;205;0
					206;255;142
					86;0;221
					99;197;18
					255;255;127
					0;159;159
					127;255;212
					183;199;136
					63;192;255
					7;255;89
					153;83;255
					0;215;11
					255;255;1
					34;152;255
					92;156;211
					91;241;255
					235;87;255
					0;255;81
					255;0;115
					0;246;14
					2;44;255
					134;255;90
					0;144;55
					RGB colour
					200;200;200
					15;109;230
					230;184;67
					255;0;0
					255;192;0
					217;104;13
					255;255;0
					165;131;107
					91;45;10
					40;112;130
					80;123;175
					23;54;96
					205;51;255
					112;48;160
					122;187;51
					90;111;47
					0;204;255
					0;128;128
					29;104;235
					200;73;164
					25;100;200
					255;201;14
					255;127;39
					181;230;29
					255;242;0
					239;228;176
					206;211;7
					63;72;204
					200;191;231
					255;0;1
					255;174;201
					185;122;87
					163;73;164
					34;177;76
					153;217;234
					0;162;232
					136;0;21
					255;128;192
					120;177;76
					237;28;36
					185;14;131
					136;100;21
					225;150;201
					200;100;250
					108;0;108
					255;240;29
					128;0;64
					84;52;35
					128;0;100
					255;100;100
					0;128;0
					255;215;0
					240;255;255
					216;191;216
					153;217;200
					1;10;100
					2;20;200
					129;79;155
					230;216;250
					88;47;108
					220;20;60
					255;85;255
					26;231;255
					0;162;255
					225;240;13
					0;8;182
					255;8;0
					0;0;255
					0;217;255
					216;191;217
					255;250;250
					255;25;0
					147;112;219
					0;0;128
					217;108;0
					222;7;237
					218;170;62
					131;10;121
					239;121;218
					0;85;255
					248;117;222
					156;51;51
					160;82;45
					205;0;6
					233;150;122
					228;112;214
					0;255;17
					255;170;0
					35;255;236
					255;85;127
					255;136;0
					0;185;126
					170;170;255
					139;93;139
					255;0;254
					171;86;62
					0;255;8
					130;0;217
					240;248;255
					224;182;64
					153;50;204
					255;239;213
					131;50;128
					255;255;2
					255;255;200
					60;179;113
					255;123;0
					255;226;0
					131;58;31
					226;120;161
					255;87;30
					99;205;0
					206;255;142
					86;0;221
					99;197;18
					255;255;127
					0;159;159
					127;255;212
					183;199;136
					63;192;255
					7;255;89
					153;83;255
					0;215;11
					255;255;1
					34;152;255
					92;156;211
					91;241;255
					235;87;255
					0;255;81
					255;0;115
					0;246;14
					2;44;255
					134;255;90
					0;144;55
					RGB colour
					200;200;200
					15;109;230
					230;184;67
					255;0;0
					255;192;0
					217;104;13
					255;255;0
					165;131;107
					91;45;10
					40;112;130
					80;123;175
					23;54;96
					205;51;255
					112;48;160
					122;187;51
					90;111;47
					0;204;255
					0;128;128
					29;104;235
					200;73;164
					25;100;200
					255;201;14
					255;127;39
					181;230;29
					255;242;0
					239;228;176
					206;211;7
					63;72;204
					200;191;231
					255;0;1
					255;174;201
					185;122;87
					163;73;164
					34;177;76
					153;217;234
					0;162;232
					136;0;21
					255;128;192
					120;177;76
					237;28;36
					185;14;131
					136;100;21
					225;150;201
					200;100;250
					108;0;108
					255;240;29
					128;0;64
					84;52;35
					128;0;100
					255;100;100
					0;128;0
					255;215;0
					240;255;255
					216;191;216
					153;217;200
					1;10;100
					2;20;200
					129;79;155
					230;216;250
					88;47;108
					220;20;60
					255;85;255
					26;231;255
					0;162;255
					225;240;13
					0;8;182
					255;8;0
					0;0;255
					0;217;255
					216;191;217
					255;250;250
					255;25;0
					147;112;219
					0;0;128
					217;108;0
					222;7;237
					218;170;62
					131;10;121
					239;121;218
					0;85;255
					248;117;222
					156;51;51
					160;82;45
					205;0;6
					233;150;122
					228;112;214
					0;255;17
					255;170;0
					35;255;236
					255;85;127
					255;136;0
					0;185;126
					170;170;255
					139;93;139
					255;0;254
					171;86;62
					0;255;8
					130;0;217
					240;248;255
					224;182;64
					153;50;204
					255;239;213
					131;50;128
					255;255;2
					255;255;200
					60;179;113
					255;123;0
					255;226;0
					131;58;31
					226;120;161
					255;87;30
					99;205;0
					206;255;142
					86;0;221
					99;197;18
					255;255;127
					0;159;159
					127;255;212
					183;199;136
					63;192;255
					7;255;89
					153;83;255
					0;215;11
					255;255;1
					34;152;255
					92;156;211
					91;241;255
					235;87;255
					0;255;81
					255;0;115
					0;246;14
					2;44;255
					134;255;90
					0;144;55
					RGB colour
					200;200;200
					15;109;230
					230;184;67
					255;0;0
					255;192;0
					217;104;13
					255;255;0
					165;131;107
					91;45;10
					40;112;130
					80;123;175
					23;54;96
					205;51;255
					112;48;160
					122;187;51
					90;111;47
					0;204;255
					0;128;128
					29;104;235
					200;73;164
					25;100;200
					255;201;14
					255;127;39
					181;230;29
					255;242;0
					239;228;176
					206;211;7
					63;72;204
					200;191;231
					255;0;1
					255;174;201
					185;122;87
					163;73;164
					34;177;76
					153;217;234
					0;162;232
					136;0;21
					255;128;192
					120;177;76
					237;28;36
					185;14;131
					136;100;21
					225;150;201
					200;100;250
					108;0;108
					255;240;29
					128;0;64
					84;52;35
					128;0;100
					255;100;100
					0;128;0
					255;215;0
					240;255;255
					216;191;216
					153;217;200
					1;10;100
					2;20;200
					129;79;155
					230;216;250
					88;47;108
					220;20;60
					255;85;255
					26;231;255
					0;162;255
					225;240;13
					0;8;182
					255;8;0
					0;0;255
					0;217;255
					216;191;217
					255;250;250
					255;25;0
					147;112;219
					0;0;128
					217;108;0
					222;7;237
					218;170;62
					131;10;121
					239;121;218
					0;85;255
					248;117;222
					156;51;51
					160;82;45
					205;0;6
					233;150;122
					228;112;214
					0;255;17
					255;170;0
					35;255;236
					255;85;127
					255;136;0
					0;185;126
					170;170;255
					139;93;139
					255;0;254
					171;86;62
					0;255;8
					130;0;217
					240;248;255
					224;182;64
					153;50;204
					255;239;213
					131;50;128
					255;255;2
					255;255;200
					60;179;113
					255;123;0
					255;226;0
					131;58;31
					226;120;161
					255;87;30
					99;205;0
					206;255;142
					86;0;221
					99;197;18
					255;255;127
					0;159;159
					127;255;212
					183;199;136
					63;192;255
					7;255;89
					153;83;255
					0;215;11
					255;255;1
					34;152;255
					92;156;211
					91;241;255
					235;87;255
					0;255;81
					255;0;115
					0;246;14
					2;44;255
					134;255;90
					0;144;55
					RGB colour
					200;200;200
					15;109;230
					230;184;67
					255;0;0
					255;192;0
					217;104;13
					255;255;0
					165;131;107
					91;45;10
					40;112;130
					80;123;175
					23;54;96
					205;51;255
					112;48;160
					122;187;51
					90;111;47
					0;204;255
					0;128;128
					29;104;235
					200;73;164
					25;100;200
					255;201;14
					255;127;39
					181;230;29
					255;242;0
					239;228;176
					206;211;7
					63;72;204
					200;191;231
					255;0;1
					255;174;201
					185;122;87
					163;73;164
					34;177;76
					153;217;234
					0;162;232
					136;0;21
					255;128;192
					120;177;76
					237;28;36
					185;14;131
					136;100;21
					225;150;201
					200;100;250
					108;0;108
					255;240;29
					128;0;64
					84;52;35
					128;0;100
					255;100;100
					0;128;0
					255;215;0
					240;255;255
					216;191;216
					153;217;200
					1;10;100
					2;20;200
					129;79;155
					230;216;250
					88;47;108
					220;20;60
					255;85;255
					26;231;255
					0;162;255
					225;240;13
					0;8;182
					255;8;0
					0;0;255
					0;217;255
					216;191;217
					255;250;250
					255;25;0
					147;112;219
					0;0;128
					217;108;0
					222;7;237
					218;170;62
					131;10;121
					239;121;218
					0;85;255
					248;117;222
					156;51;51
					160;82;45
					205;0;6
					233;150;122
					228;112;214
					0;255;17
					255;170;0
					35;255;236
					255;85;127
					255;136;0
					0;185;126
					170;170;255
					139;93;139
					255;0;254
					171;86;62
					0;255;8
					130;0;217
					240;248;255
					224;182;64
					153;50;204
					255;239;213
					131;50;128
					255;255;2
					255;255;200
					60;179;113
					255;123;0
					255;226;0
					131;58;31
					226;120;161
					255;87;30
					99;205;0
					206;255;142
					86;0;221
					99;197;18
					255;255;127
					0;159;159
					127;255;212
					183;199;136
					63;192;255
					7;255;89
					153;83;255
					0;215;11
					255;255;1
					34;152;255
					92;156;211
					91;241;255
					235;87;255
					0;255;81
					255;0;115
					0;246;14
					2;44;255
					134;255;90
					0;144;55
					RGB colour
					200;200;200
					15;109;230
					230;184;67
					255;0;0
					255;192;0
					217;104;13
					255;255;0
					165;131;107
					91;45;10
					40;112;130
					80;123;175
					23;54;96
					205;51;255
					112;48;160
					122;187;51
					90;111;47
					0;204;255
					0;128;128
					29;104;235
					200;73;164
					25;100;200
					255;201;14
					255;127;39
					181;230;29
					255;242;0
					239;228;176
					206;211;7
					63;72;204
					200;191;231
					255;0;1
					255;174;201
					185;122;87
					163;73;164
					34;177;76
					153;217;234
					0;162;232
					136;0;21
					255;128;192
					120;177;76
					237;28;36
					185;14;131
					136;100;21
					225;150;201
					200;100;250
					108;0;108
					255;240;29
					128;0;64
					84;52;35
					128;0;100
					255;100;100
					0;128;0
					255;215;0
					240;255;255
					216;191;216
					153;217;200
					1;10;100
					2;20;200
					129;79;155
					230;216;250
					88;47;108
					220;20;60
					255;85;255
					26;231;255
					0;162;255
					225;240;13
					0;8;182
					255;8;0
					0;0;255
					0;217;255
					216;191;217
					255;250;250
					255;25;0
					147;112;219
					0;0;128
					217;108;0
					222;7;237
					218;170;62
					131;10;121
					239;121;218
					0;85;255
					248;117;222
					156;51;51
					160;82;45
					205;0;6
					233;150;122
					228;112;214
					0;255;17
					255;170;0
					35;255;236
					255;85;127
					255;136;0
					0;185;126
					170;170;255
					139;93;139
					255;0;254
					171;86;62
					0;255;8
					130;0;217
					240;248;255
					224;182;64
					153;50;204
					255;239;213
					131;50;128
					255;255;2
					255;255;200
					60;179;113
					255;123;0
					255;226;0
					131;58;31
					226;120;161
					255;87;30
					99;205;0
					206;255;142
					86;0;221
					99;197;18
					255;255;127
					0;159;159
					127;255;212
					183;199;136
					63;192;255
					7;255;89
					153;83;255
					0;215;11
					255;255;1
					34;152;255
					92;156;211
					91;241;255
					235;87;255
					0;255;81
					255;0;115
					0;246;14
					2;44;255
					134;255;90
					0;144;55
					RGB colour
					200;200;200
					15;109;230
					230;184;67
					255;0;0
					255;192;0
					217;104;13
					255;255;0
					165;131;107
					91;45;10
					40;112;130
					80;123;175
					23;54;96
					205;51;255
					112;48;160
					122;187;51
					90;111;47
					0;204;255
					0;128;128
					29;104;235
					200;73;164
					25;100;200
					255;201;14
					255;127;39
					181;230;29
					255;242;0
					239;228;176
					206;211;7
					63;72;204
					200;191;231
					255;0;1
					255;174;201
					185;122;87
					163;73;164
					34;177;76
					153;217;234
					0;162;232
					136;0;21
					255;128;192
					120;177;76
					237;28;36
					185;14;131
					136;100;21
					225;150;201
					200;100;250
					108;0;108
					255;240;29
					128;0;64
					84;52;35
					128;0;100
					255;100;100
					0;128;0
					255;215;0
					240;255;255
					216;191;216
					153;217;200
					1;10;100
					2;20;200
					129;79;155
					230;216;250
					88;47;108
					220;20;60
					255;85;255
					26;231;255
					0;162;255
					225;240;13
					0;8;182
					255;8;0
					0;0;255
					0;217;255
					216;191;217
					255;250;250
					255;25;0
					147;112;219
					0;0;128
					217;108;0
					222;7;237
					218;170;62
					131;10;121
					239;121;218
					0;85;255
					248;117;222
					156;51;51
					160;82;45
					205;0;6
					233;150;122
					228;112;214
					0;255;17
					255;170;0
					35;255;236
					255;85;127
					255;136;0
					0;185;126
					170;170;255
					139;93;139
					255;0;254
					171;86;62
					0;255;8
					130;0;217
					240;248;255
					224;182;64
					153;50;204
					255;239;213
					131;50;128
					255;255;2
					255;255;200
					60;179;113
					255;123;0
					255;226;0
					131;58;31
					226;120;161
					255;87;30
					99;205;0
					206;255;142
					86;0;221
					99;197;18
					255;255;127
					0;159;159
					127;255;212
					183;199;136
					63;192;255
					7;255;89
					153;83;255
					0;215;11
					255;255;1
					34;152;255
					92;156;211
					91;241;255
					235;87;255
					0;255;81
					255;0;115
					0;246;14
					2;44;255
					134;255;90
					0;144;55
					RGB colour
					200;200;200
					15;109;230
					230;184;67
					255;0;0
					255;192;0
					217;104;13
					255;255;0
					165;131;107
					91;45;10
					40;112;130
					80;123;175
					23;54;96
					205;51;255
					112;48;160
					122;187;51
					90;111;47
					0;204;255
					0;128;128
					29;104;235
					200;73;164
					25;100;200
					255;201;14
					255;127;39
					181;230;29
					255;242;0
					239;228;176
					206;211;7
					63;72;204
					200;191;231
					255;0;1
					255;174;201
					185;122;87
					163;73;164
					34;177;76
					153;217;234
					0;162;232
					136;0;21
					255;128;192
					120;177;76
					237;28;36
					185;14;131
					136;100;21
					225;150;201
					200;100;250
					108;0;108
					255;240;29
					128;0;64
					84;52;35
					128;0;100
					255;100;100
					0;128;0
					255;215;0
					240;255;255
					216;191;216
					153;217;200
					1;10;100
					2;20;200
					129;79;155
					230;216;250
					88;47;108
					220;20;60
					255;85;255
					26;231;255
					0;162;255
					225;240;13
					0;8;182
					255;8;0
					0;0;255
					0;217;255
					216;191;217
					255;250;250
					255;25;0
					147;112;219
					0;0;128
					217;108;0
					222;7;237
					218;170;62
					131;10;121
					239;121;218
					0;85;255
					248;117;222
					156;51;51
					160;82;45
					205;0;6
					233;150;122
					228;112;214
					0;255;17
					255;170;0
					35;255;236
					255;85;127
					255;136;0
					0;185;126
					170;170;255
					139;93;139
					255;0;254
					171;86;62
					0;255;8
					130;0;217
					240;248;255
					224;182;64
					153;50;204
					255;239;213
					131;50;128
					255;255;2
					255;255;200
					60;179;113
					255;123;0
					255;226;0
					131;58;31
					226;120;161
					255;87;30
					99;205;0
					206;255;142
					86;0;221
					99;197;18
					255;255;127
					0;159;159
					127;255;212
					183;199;136
					63;192;255
					7;255;89
					153;83;255
					0;215;11
					255;255;1
					34;152;255
					92;156;211
					91;241;255
					235;87;255
					0;255;81
					255;0;115
					0;246;14
					2;44;255
					134;255;90
					0;144;55
					RGB colour
					200;200;200
					15;109;230
					230;184;67
					255;0;0
					255;192;0
					217;104;13
					255;255;0
					165;131;107
					91;45;10
					40;112;130
					80;123;175
					23;54;96
					205;51;255
					112;48;160
					122;187;51
					90;111;47
					0;204;255
					0;128;128
					29;104;235
					200;73;164
					25;100;200
					255;201;14
					255;127;39
					181;230;29
					255;242;0
					239;228;176
					206;211;7
					63;72;204
					200;191;231
					255;0;1
					255;174;201
					185;122;87
					163;73;164
					34;177;76
					153;217;234
					0;162;232
					136;0;21
					255;128;192
					120;177;76
					237;28;36
					185;14;131
					136;100;21
					225;150;201
					200;100;250
					108;0;108
					255;240;29
					128;0;64
					84;52;35
					128;0;100
					255;100;100
					0;128;0
					255;215;0
					240;255;255
					216;191;216
					153;217;200
					1;10;100
					2;20;200
					129;79;155
					230;216;250
					88;47;108
					220;20;60
					255;85;255
					26;231;255
					0;162;255
					225;240;13
					0;8;182
					255;8;0
					0;0;255
					0;217;255
					216;191;217
					255;250;250
					255;25;0
					147;112;219
					0;0;128
					217;108;0
					222;7;237
					218;170;62
					131;10;121
					239;121;218
					0;85;255
					248;117;222
					156;51;51
					160;82;45
					205;0;6
					233;150;122
					228;112;214
					0;255;17
					255;170;0
					35;255;236
					255;85;127
					255;136;0
					0;185;126
					170;170;255
					139;93;139
					255;0;254
					171;86;62
					0;255;8
					130;0;217
					240;248;255
					224;182;64
					153;50;204
					255;239;213
					131;50;128
					255;255;2
					255;255;200
					60;179;113
					255;123;0
					255;226;0
					131;58;31
					226;120;161
					255;87;30
					99;205;0
					206;255;142
					86;0;221
					99;197;18
					255;255;127
					0;159;159
					127;255;212
					183;199;136
					63;192;255
					7;255;89
					153;83;255
					0;215;11
					255;255;1
					34;152;255
					92;156;211
					91;241;255
					235;87;255
					0;255;81
					255;0;115
					0;246;14
					2;44;255
					134;255;90
					0;144;55
					RGB colour
					200;200;200
					15;109;230
					230;184;67
					255;0;0
					255;192;0
					217;104;13
					255;255;0
					165;131;107
					91;45;10
					40;112;130
					80;123;175
					23;54;96
					205;51;255
					112;48;160
					122;187;51
					90;111;47
					0;204;255
					0;128;128
					29;104;235
					200;73;164
					25;100;200
					255;201;14
					255;127;39
					181;230;29
					255;242;0
					239;228;176
					206;211;7
					63;72;204
					200;191;231
					255;0;1
					255;174;201
					185;122;87
					163;73;164
					34;177;76
					153;217;234
					0;162;232
					136;0;21
					255;128;192
					120;177;76
					237;28;36
					185;14;131
					136;100;21
					225;150;201
					200;100;250
					108;0;108
					255;240;29
					128;0;64
					84;52;35
					128;0;100
					255;100;100
					0;128;0
					255;215;0
					240;255;255
					216;191;216
					153;217;200
					1;10;100
					2;20;200
					129;79;155
					230;216;250
					88;47;108
					220;20;60
					255;85;255
					26;231;255
					0;162;255
					225;240;13
					0;8;182
					255;8;0
					0;0;255
					0;217;255
					216;191;217
					255;250;250
					255;25;0
					147;112;219
					0;0;128
					217;108;0
					222;7;237
					218;170;62
					131;10;121
					239;121;218
					0;85;255
					248;117;222
					156;51;51
					160;82;45
					205;0;6
					233;150;122
					228;112;214
					0;255;17
					255;170;0
					35;255;236
					255;85;127
					255;136;0
					0;185;126
					170;170;255
					139;93;139
					255;0;254
					171;86;62
					0;255;8
					130;0;217
					240;248;255
					224;182;64
					153;50;204
					255;239;213
					131;50;128
					255;255;2
					255;255;200
					60;179;113
					255;123;0
					255;226;0
					131;58;31
					226;120;161
					255;87;30
					99;205;0
					206;255;142
					86;0;221
					99;197;18
					255;255;127
					0;159;159
					127;255;212
					183;199;136
					63;192;255
					7;255;89
					153;83;255
					0;215;11
					255;255;1
					34;152;255
					92;156;211
					91;241;255
					235;87;255
					0;255;81
					255;0;115
					0;246;14
					2;44;255
					134;255;90
					0;144;55
					RGB colour
					200;200;200
					15;109;230
					230;184;67
					255;0;0
					255;192;0
					217;104;13
					255;255;0
					165;131;107
					91;45;10
					40;112;130
					80;123;175
					23;54;96
					205;51;255
					112;48;160
					122;187;51
					90;111;47
					0;204;255
					0;128;128
					29;104;235
					200;73;164
					25;100;200
					255;201;14
					255;127;39
					181;230;29
					255;242;0
					239;228;176
					206;211;7
					63;72;204
					200;191;231
					255;0;1
					255;174;201
					185;122;87
					163;73;164
					34;177;76
					153;217;234
					0;162;232
					136;0;21
					255;128;192
					120;177;76
					237;28;36
					185;14;131
					136;100;21
					225;150;201
					200;100;250
					108;0;108
					255;240;29
					128;0;64
					84;52;35
					128;0;100
					255;100;100
					0;128;0
					255;215;0
					240;255;255
					216;191;216
					153;217;200
					1;10;100
					2;20;200
					129;79;155
					230;216;250
					88;47;108
					220;20;60
					255;85;255
					26;231;255
					0;162;255
					225;240;13
					0;8;182
					255;8;0
					0;0;255
					0;217;255
					216;191;217
					255;250;250
					255;25;0
					147;112;219
					0;0;128
					217;108;0
					222;7;237
					218;170;62
					131;10;121
					239;121;218
					0;85;255
					248;117;222
					156;51;51
					160;82;45
					205;0;6
					233;150;122
					228;112;214
					0;255;17
					255;170;0
					35;255;236
					255;85;127
					255;136;0
					0;185;126
					170;170;255
					139;93;139
					255;0;254
					171;86;62
					0;255;8
					130;0;217
					240;248;255
					224;182;64
					153;50;204
					255;239;213
					131;50;128
					255;255;2
					255;255;200
					60;179;113
					255;123;0
					255;226;0
					131;58;31
					226;120;161
					255;87;30
					99;205;0
					206;255;142
					86;0;221
					99;197;18
					255;255;127
					0;159;159
					127;255;212
					183;199;136
					63;192;255
					7;255;89
					153;83;255
					0;215;11
					255;255;1
					34;152;255
					92;156;211
					91;241;255
					235;87;255
					0;255;81
					255;0;115
					0;246;14
					2;44;255
					134;255;90
					0;144;55
					RGB colour
					200;200;200
					15;109;230
					230;184;67
					255;0;0
					255;192;0
					217;104;13
					255;255;0
					165;131;107
					91;45;10
					40;112;130
					80;123;175
					23;54;96
					205;51;255
					112;48;160
					122;187;51
					90;111;47
					0;204;255
					0;128;128
					29;104;235
					200;73;164
					25;100;200
					255;201;14
					255;127;39
					181;230;29
					255;242;0
					239;228;176
					206;211;7
					63;72;204
					200;191;231
					255;0;1
					255;174;201
					185;122;87
					163;73;164
					34;177;76
					153;217;234
					0;162;232
					136;0;21
					255;128;192
					120;177;76
					237;28;36
					185;14;131
					136;100;21
					225;150;201
					200;100;250
					108;0;108
					255;240;29
					128;0;64
					84;52;35
					128;0;100
					255;100;100
					0;128;0
					255;215;0
					240;255;255
					216;191;216
					153;217;200
					1;10;100
					2;20;200
					129;79;155
					230;216;250
					88;47;108
					220;20;60
					255;85;255
					26;231;255
					0;162;255
					225;240;13
					0;8;182
					255;8;0
					0;0;255
					0;217;255
					216;191;217
					255;250;250
					255;25;0
					147;112;219
					0;0;128
					217;108;0
					222;7;237
					218;170;62
					131;10;121
					239;121;218
					0;85;255
					248;117;222
					156;51;51
					160;82;45
					205;0;6
					233;150;122
					228;112;214
					0;255;17
					255;170;0
					35;255;236
					255;85;127
					255;136;0
					0;185;126
					170;170;255
					139;93;139
					255;0;254
					171;86;62
					0;255;8
					130;0;217
					240;248;255
					224;182;64
					153;50;204
					255;239;213
					131;50;128
					255;255;2
					255;255;200
					60;179;113
					255;123;0
					255;226;0
					131;58;31
					226;120;161
					255;87;30
					99;205;0
					206;255;142
					86;0;221
					99;197;18
					255;255;127
					0;159;159
					127;255;212
					183;199;136
					63;192;255
					7;255;89
					153;83;255
					0;215;11
					255;255;1
					34;152;255
					92;156;211
					91;241;255
					235;87;255
					0;255;81
					255;0;115
					0;246;14
					2;44;255
					134;255;90
					0;144;55
					RGB colour
					200;200;200
					15;109;230
					230;184;67
					255;0;0
					255;192;0
					217;104;13
					255;255;0
					165;131;107
					91;45;10
					40;112;130
					80;123;175
					23;54;96
					205;51;255
					112;48;160
					122;187;51
					90;111;47
					0;204;255
					0;128;128
					29;104;235
					200;73;164
					25;100;200
					255;201;14
					255;127;39
					181;230;29
					255;242;0
					239;228;176
					206;211;7
					63;72;204
					200;191;231
					255;0;1
					255;174;201
					185;122;87
					163;73;164
					34;177;76
					153;217;234
					0;162;232
					136;0;21
					255;128;192
					120;177;76
					237;28;36
					185;14;131
					136;100;21
					225;150;201
					200;100;250
					108;0;108
					255;240;29
					128;0;64
					84;52;35
					128;0;100
					255;100;100
					0;128;0
					255;215;0
					240;255;255
					216;191;216
					153;217;200
					1;10;100
					2;20;200
					129;79;155
					230;216;250
					88;47;108
					220;20;60
					255;85;255
					26;231;255
					0;162;255
					225;240;13
					0;8;182
					255;8;0
					0;0;255
					0;217;255
					216;191;217
					255;250;250
					255;25;0
					147;112;219
					0;0;128
					217;108;0
					222;7;237
					218;170;62
					131;10;121
					239;121;218
					0;85;255
					248;117;222
					156;51;51
					160;82;45
					205;0;6
					233;150;122
					228;112;214
					0;255;17
					255;170;0
					35;255;236
					255;85;127
					255;136;0
					0;185;126
					170;170;255
					139;93;139
					255;0;254
					171;86;62
					0;255;8
					130;0;217
					240;248;255
					224;182;64
					153;50;204
					255;239;213
					131;50;128
					255;255;2
					255;255;200
					60;179;113
					255;123;0
					255;226;0
					131;58;31
[truncated: 6,640 more rows]

## Sheet: Section_data
Region name	s001	s002	s003	s004	s005	s006	s007	s008	s009	s010	s011	s012	s013	s014	s015	s016	s017	s018	s019	s020	s021	s022	s023	s024	s025	s026	s027	s028	s029	s030	s031	s032	s033	s034	s035	s036	s037	s038	s039	s040	s041	s042	s043	s044	s045	s046	s047	s048	s049
Fibretracts	0	0	0	0	0	0	38	33	53	168	180	141	186	227	337	232	159	119	123	81	154	93	94	127	326	125	256	423	516	586	912	534	525	430	491	511	708	460	515	589	558	468	378	267	400	341	357	356	471
Olfactory bulb	0	0	0	0	0	0	0	0	0	0	0	0	0	0	0	0	0	0	0	7	0	0	1	0	0	1	4	0	5	0	618	9	714	682	630	532	0	308	240	221	211	202	193	104	55	26	10	0	0
Nucleus of the lateral olfactory tract	0	0	0	0	0	0	0	0	0	0	0	0	0	0	0	0	0	0	0	0	0	0	0	0	0	0	0	0	0	0	0	0	0	0	0	0	0	0	0	0	0	0	0	0	0	0	0	0	2
Fasciola cinereum	0	0	0	0	0	0	0	0	0	0	0	0	0	0	0	3	271	214	147	42	0	0	0	0	0	0	0	0	0	0	0	0	0	0	0	0	0	0	0	0	0	0	0	0	0	0	0	0	0
Subiculum	0	0	0	0	0	0	0	0	0	0	0	5	145	363	504	604	225	177	142	118	127	125	113	120	46	79	98	61	98	59	76	56	81	54	98	54	112	51	115	165	83	61.5	40	125	352	386	25	0	0
Cornu ammonis 1	0	0	0	0	0	0	0	0	0	0	554	717	800	608	536	446	481	205	167	152	124	129	96	92	60	97	82	70	91	56	56	79	51	54	57	54	94	89	96	82	78	67	56	107	135	137	23	0	0
Cornu ammonis 2	0	0	0	0	0	0	0	0	0	0	0	0	4	38	133	99	53	35	28	34	35	36	27	15	19	21	19	10	21	15	14	11	12	10	10	7	10	18	17	13	20	18.5	17	0	3	0	0	0	0
Cornu ammonis 3	0	0	0	0	0	0	0	0	0	0	0	0	0	0	13	56	201	293	436	288	143	119	111	116	77	83	73	74	43	60	76	55	75	47	56	96	116	114	146	148	89	89	89	86	69	82	17	3	0
Dentate gyrus	0	0	0	0	0	0	0	0	0	0	0	0	0	1	116	234	223	176	202	271	190	176	47	42	37	31	25	19	38	33	31	33	27	25	41	45	49	57	85	75	92	64.5	37	17	2	8	19	4	0
Postrhinal cortex	0	0	0	0	0	0	0	0	0	0	0	1	0	87	115	175	212	260	273	229	139	206	180	187	183	175	160	111	121	87	48	21	9	4	6	1	0	0	0	0	0	0	0	0	0	0	0	0	0
Presubiculum	0	0	0	0	0	0	0	0	0	0	0	104	289	524	619	573	449	418	257	283	239	238	208	153	75	185	183	128	177	125	147	156	138	128	71	109	122	9	21	16	3	1.5	0	0	0	0	0	0	0
Parasubiculum	0	0	0	0	0	0	0	0	0	0	0	0	0	0	1	14	70	183	236	175	151	166	177	122	137	152	173	132	137	122	123	143	128	147	162	150	146	149	97	66	52	34.5	17	14	2	10	2	0	0
Perirhinal area 35	0	0	0	0	0	0	0	0	0	0	0	0	0	0	0	0	0	0	0	0	0	0	0	0	0	0	0	0	0	0	0	0	2	6	8	17	31	32	175	129	108	55	2	0	0	0	0	0	0
Perirhinal area 36	0	0	0	0	0	0	0	0	0	0	0	0	0	0	0	0	0	0	0	0	0	0	0	0	0	0	5	5	33	53	83	75	149	340	272	261	205	179	49	0	0	0	0	0	0	0	0	0	0
Medial entorhinal cortex	0	0	0	0	0	0	0	0	0	0	0	0	0	0	0	0	5	48	189	292	334	430	389	411	420	429	373	370	335	321	287	258	206	266	244	322	242	410	359	247	269	222.5	176	11	0	0	0	0	0
Lateral entorhinal cortex	0	0	0	0	0	0	0	0	0	0	0	0	0	0	0	0	0	0	0	0	0	0	0	0	0	0	0	0	1	36	63	39	58	44	36	37	60	75	112	182	244	335.5	427	306	249	189	179	130	51
Piriform cortex	0	0	0	0	0	0	0	0	0	0	0	0	0	0	0	0	0	0	0	0	0	0	0	0	0	0	0	0	0	0	0	1	86	192	173	227	2	272	267	205	367	466	565	761	875	680	568	592	532
Cingulate area 1	0	0	0	8	38	139	374	546	1095	777	1228	933	6	526	501	433	172	1	1	0	0	0	0	0	0	0	0	0	0	0	0	0	0	0	0	0	0	0	0	0	0	0	0	0	0	0	0	0	0
Cingulate area 2	0	0	0	0	0	0	0	0	15	30	186	440	4	786	790	632	596	402	326	189	79	36	4	0	0	0	0	0	0	0	0	0	0	0	0	0	0	0	0	0	0	0	0	0	0	0	0	0	0
Retrosplenial dysgranular area	119	1309	1479	1153	854	1163	936	578	611	220	115	159	119.5	80	40	24	38	1	0	0	0	0	0	0	0	0	0	0	0	0	0	0	0	0	0	0	0	0	0	0	0	0	0	0	0	0	0	0	0
Retrosplenial granular area	0	0	9	33	88	403	730	1122	1459	1746	1515	1350	1012.5	675	230	59	43	29	2	2	0	0	0	0	0	0	0	0	0	0	0	0	0	0	0	0	0	0	0	0	0	0	0	0	0	0	0	0	0
Agranular insular cortex, ventral area	0	0	0	0	0	0	0	0	0	0	0	0	0	0	0	0	0	0	0	0	0	0	0	4	14	17	20	37	49	55	83	70	96	119	155	156	151	146	142	149	121	70.5	20	3	0	0	0	0	0
Agranular insular cortex dorsal area	0	0	0	0	0	0	0	0	0	0	0	0	0	0	0	0	0	0	0	0	0	3	8	20	35	85	117	160	171	139	133	91	99	97	115	171	148	165	178	178	55	27.5	0	0	0	0	0	0	0
Agranular insular cortex, posterior area	0	0	0	0	0	0	0	0	0	0	0	0	0	0	0	0	0	0	0	0	0	0	0	0	0	0	0	0	0	0	0	0	0	0	0	0	1	11	76	221	357	269	181	50	0	0	0	0	0
Dysgranular insular cortex	0	0	0	0	0	0	0	0	0	0	0	0	0	0	0	0	0	0	0	0	0	0	0	0	0	8	13	36	64	67	85	97	112	132	234	380	672	829	617	251	56	28	0	0	0	0	0	0	0
Granular insular cortex	0	0	0	0	0	0	0	0	0	0	0	0	0	0	0	0	0	0	0	0	0	0	0	0	0	0	0	1	16	33	87	219	238	658	962	896	503	36	0	0	0	0	0	0	0	0	0	0	0
Frontal association cortex	0	0	0	0	0	0	0	0	1	24	106	129	108.5	88	177	159	141	171	225	146	30	14	18	9	7	0	0	0	0	0	0	0	0	0	0	0	0	0	0	0	0	0	0	0	0	0	0	0	0
Medial orbital area	0	0	0	0	0	0	0	0	0	0	0	0	0	0	0	0	0	0	2	38	42	113	106	86	58	72	95	134	132	84	101	104	45	6	0	0	0	0	0	0	0	0	0	0	0	0	0	0	0
Ventral orbital area	0	0	0	0	0	0	0	0	0	0	0	0	0	0	0	0	0	0	0	0	6	48	100	137	238	353	383	477	489	388	398	268	208	177	47	8	3	0	0	0	0	0	0	0	0	0	0	0	0
Ventrolateral orbital area	0	0	0	0	0	0	0	0	0	0	0	0	0	0	0	0	0	1	26	40	100	159	242	314	369	341	326	206	141	57	95	90	33	87	72	19	5	3	0	0	0	0	0	0	0	0	0	0	0
Lateral orbital area	0	0	0	0	0	0	0	0	0	0	0	0	0	0	0	0	0	0	18	56	111	104	173	304	397	408	532	481	500	377	424	413	249	208	174	135	52	19	7	0	0	0	0	0	0	0	0	0	0
Dorsolateral orbital area	0	0	0	0	0	0	0	0	0	0	0	0	0	0	0	0	0	0	3	46	181	202	258	360	430	230	281	204	141	116	56	64	9	7	0	0	0	0	0	0	0	0	0	0	0	0	0	0	0
Prelimbic area	0	0	0	0	0	0	0	0	0	0	0	0	0	0	8	130	341	502	583	490	511	511	464	333	278	266	225	148	85	35	10	0	0	0	0	0	0	0	0	0	0	0	0	0	0	0	0	0	0
Infralimbic area	0	0	0	0	0	0	0	0	0	0	0	0	0	0	0	0	0	0	0	0	0	0	0	0	0	0	95	129	141	117	143	232	158	18	0	0	0	0	0	0	0	0	0	0	0	0	0	0	0
Primary motor area	0	156	333	527	665	1059	1425	1529	1834	1960	1846	1887	1734	1581	1313	863	557	497	562	286	294	217	98	68	30	7	0	0	0	0	0	0	0	0	0	0	0	0	0	0	0	0	0	0	0	0	0	0	0
Secondary motor area	1	99	356	281	550	933	1614	1747	1992	1864	1958	1556	1325.5	1095	1307	1043	471	466	448	232	123	62	4	1	0	0	0	0	0	0	0	0	0	0	0	0	0	0	0	0	0	0	0	0	0	0	0	0	0
Frontal association area 3	0	0	0	0	0	0	0	0	0	0	1	21	66	111	227	356	394	438	465	245	355	354	279	371	407	299	206	149	86	38	15	0	0	0	0	0	0	0	0	0	0	0	0	0	0	0	0	0	0
Primary somatosensory area, face representation	0	0	0	0	0	0	0	0	0	0	24	56	154.5	253	502	741	1175	1522	1915	1351	1587	1453	997	987	1244	792	832	667	526	433	535	204	208	43	0	0	0	0	0	0	0	0	0	0	0	0	0	0	0
Primary somatosensory area, barrel field	0	0	0	0	2	103	310	544	778	977	1301	1779	1905.5	2032	2233	2075	1829	1455	1366	975	926	705	430	232	112	22	0	0	0	0	0	0	0	0	0	0	0	0	0	0	0	0	0	0	0	0	0	0	0
Primary somatosensory area, dysgranular zone	0	0	0	0	68	117	231	202	260	268	375	356	384.5	413	450	352	310	220	104	9	0	0	0	0	0	0	0	0	0	0	0	0	0	0	0	0	0	0	0	0	0	0	0	0	0	0	0	0	0
Primary somatosensory area, forelimb representation	0	0	0	35	146	473	867	942	847	1367	1783	1574	1614.5	1655	1553	1027	572	198	67	1	0	0	0	0	0	0	0	0	0	0	0	0	0	0	0	0	0	0	0	0	0	0	0	0	0	0	0	0	0
Primary somatosensory area, hindlimb representation	0	19	238	493	804	1303	1548	900	755	617	692	578	388.5	199	49	2	0	0	0	0	0	0	0	0	0	0	0	0	0	0	0	0	0	0	0	0	0	0	0	0	0	0	0	0	0	0	0	0	0
Primary somatosensory area, trunk representation	0	48	292	445	573	863	1036	648	538	438	317	310	294	278	353	330	298	213	143	48	17	0	0	0	0	0	0	0	0	0	0	0	0	0	0	0	0	0	0	0	0	0	0	0	0	0	0	0	0
Secondary somatosensory area	0	0	0	0	0	0	0	0	0	0	0	0	0	0	0	9	20	58	109	172	234	498	534	588	794	858	1001	1109	1083	1114	1381	900	1044	565	3	0	0	0	0	0	0	0	0	0	0	0	0	0	0
Parietal association cortex, medial area	0	224	289	403	424	438	381	87	43	1	0	0	0	0	0	0	0	0	0	0	0	0	0	0	0	0	0	0	0	0	0	0	0	0	0	0	0	0	0	0	0	0	0	0	0	0	0	0	0
Parietal association cortex, lateral area	0	0	67	177	376	422	494	251	123	72	5	0	0	0	0	0	0	0	0	0	0	0	0	0	0	0	0	0	0	0	0	0	0	0	0	0	0	0	0	0	0	0	0	0	0	0	0	0	0
Parietal association cortex, posterior area	0	0	0	0	10	47	171	136	198	297	187	317	281.5	246	173	87	22	4	0	0	0	0	0	0	0	0	0	0	0	0	0	0	0	0	0	0	0	0	0	0	0	0	0	0	0	0	0	0	0
Primary visual area	0	155	595	1161	2560	3430	3843	2832	3196	3214	2425	1843	1115.5	388	77	2	0	0	0	0	0	0	0	0	0	0	0	0	0	0	0	0	0	0	0	0	0	0	0	0	0	0	0	0	0	0	0	0	0
Secondary visual area, medial part	152	1314	1678	2723	3154	2792	1791	722	243	108	16	0	0	0	0	0	0	0	0	0	0	0	0	0	0	0	0	0	0	0	0	0	0	0	0	0	0	0	0	0	0	0	0	0	0	0	0	0	0
Secondary visual area, lateral part	0	0	0	0	1	7	61	89	242	437	795	1207	1265.5	1324	1115	673	399	206	53	2	0	0	0	0	0	0	0	0	0	0	0	0	0	0	0	0	0	0	0	0	0	0	0	0	0	0	0	0	0
Temporal association cortex	0	0	0	0	0	0	0	0	0	0	0	0	2	4	63	109	157	305	375	256	297	209	182	126	155	161	229	223	272	286	288	129	62	18	0	0	0	0	0	0	0	0	0	0	0	0	0	0	0
Primary auditory area	0	0	0	0	0	0	0	0	0	0	0	0	0	0	11	85	258	470	557	486	673	700	710	622	828	581	548	352	219	46	0	0	0	0	0	0	0	0	0	0	0	0	0	0	0	0	0	0	0
Secondary auditory area, dorsal part	0	0	0	0	0	0	0	0	0	0	5	67	256.5	446	788	965	926	771	671	534	494	410	237	91	25	1	0	0	0	0	0	0	0	0	0	0	0	0	0	0	0	0	0	0	0	0	0	0	0
Secondary auditory area, ventral part	0	0	0	0	0	0	0	0	0	0	0	0	0	0	0	0	0	0	0	27	87	176	307	286	347	347	431	454	480	448	458	338	238	69	44	5	0	0	0	0	0	0	0	0	0	0	0	0	0
Claustrum	0	0	0	0	0	0	0	0	0	0	0	0	0	0	0	0	0	0	0	0	0	3	5	9	47	92	93	139	117	169	174	103	162	73	71	59	68	86	134	106	66	58	50	0	0	0	0	0	0
Endopiriform nucleus	0	0	0	0	0	0	0	0	0	0	0	0	0	0	0	0	0	0	0	0	0	0	0	0	0	0	0	0	0	0	0	0	10	33	68	67	17	94	128	234	141	131.5	122	118	90	43	26	0	0
Amygdaloid area, unspecified	0	0	0	0	0	0	0	0	0	0	0	0	0	0	0	0	0	0	0	0	0	0	0	0	0	0	0	0	0	0	0	0	0	0	0	0	0	5	33	78	64	83	102	152	189	243	536	919	581
Caudate putamen	0	0	0	0	0	0	0	0	0	0	0	0	0	0	0	0	0	7	82	167	277	397	526	456	569	536	646	625	533	531	682	622	688	594	596	745	595	659	702	550	465	320.5	176	79	15	0	0	0	0
Nucleus accumbens, core	0	0	0	0	0	0	0	0	0	0	0	0	0	0	0	0	0	0	0	0	0	0	0	0	0	0	0	0	0	0	0	2	24	12	42	76	106	106	100	79	75	75	75	28	0	0	0	0	0
Nucleus accumbens, shell	0	0	0	0	0	0	0	0	0	0	0	0	0	0	0	0	0	0	0	0	0	0	0	0	0	0	0	0	0	0	0	0	4	8	18	20	33	47	55	69	95	112	129	122	130	115	46	6	0
Ventral striatal region, unspecified	0	0	0	0	0	0	0	0	0	0	0	0	0	0	0	0	0	0	0	0	0	0	0	0	0	0	0	0	0	0	0	0	0	0	0	0	0	0	0	0	3	29	55	67	97	61	45	1	0
Globus pallidus external	0	0	0	0	0	0	0	0	0	0	0	0	0	0	0	0	0	0	0	0	0	0	0	0	0	0	0	6	37	152	253	314	334	294	284	439	442	468	453	263	114	57	0	0	0	0	0	0	0
Entopeduncular nucleus	0	0	0	0	0	0	0	0	0	0	0	0	0	0	0	0	0	0	0	0	0	0	0	0	0	0	0	0	0	0	0	0	0	0	0	0	0	3	27	42	78	39	0	0	0	0	0	0	0
Ventral pallidum	0	0	0	0	0	0	0	0	0	0	0	0	0	0	0	0	0	0	0	0	0	0	0	0	0	0	0	0	0	0	0	0	0	0	0	0	0	0	0	0	36	167.5	299	198	243	239	204	225	192
Basal forebrain region, unspecified	0	0	0	0	0	0	0	0	0	0	0	0	0	0	0	0	0	0	0	0	0	0	0	0	0	0	0	0	0	7	18	17	77	109	62	57	50	97	158	143	298	311	324	239	312	354	535	478	488
Bed nucleus of the stria terminalis	0	0	0	0	0	0	0	0	0	0	0	0	0	0	0	0	0	0	0	0	0	0	0	0	0	0	0	0	0	1	18	36	36	6	13	21	10	24	1	1	2	1	0	0	0	0	0	0	0
Septal region	0	0	0	0	0	0	0	0	0	0	0	0	0	0	0	0	0	0	12	3	8	6	6	4	6	6	5	18	44	62	95	69	63	31	42	46	49	40	0	0	0	0	0	0	0	0	0	0	0
Subthalamic nucleus	0	0	0	0	0	0	0	0	0	0	0	0	0	0	0	0	0	0	0	0	0	0	0	0	0	0	0	0	0	0	0	0	0	0	0	0	0	0	0	0	6	5.5	5	0	0	0	0	0	0
Reticular (pre)thalamic nucleus	0	0	0	0	0	0	0	0	0	0	0	0	0	0	0	0	0	0	0	0	0	0	0	22	318	325	631	690	598	593	827	580	620	539	659	933	983	481	93	1	0	0	0	0	0	0	0	0	0
Zona incerta	0	0	0	0	0	0	0	0	0	0	0	0	0	0	0	0	0	0	0	0	0	0	0	0	0	0	0	0	0	0	0	0	4	75	182	205	353	330	707	220	37	23	9	0	0	0	0	0	0
Fields of forel	0	0	0	0	0	0	0	0	0	0	0	0	0	0	0	0	0	0	0	0	0	0	0	0	0	0	0	0	0	0	0	0	0	0	0	0	0	0	7	3	0	0	0	0	0	0	0	0	0
Pregeniculate nucleus	0	0	0	0	0	0	0	0	0	0	0	0	0	0	0	0	0	0	0	0	0	0	0	0	0	1	20	26	35	53	62	34	26	14	0	0	0	0	0	0	0	0	0	0	0	0	0	0	0
Subgeniculate nucleus	0	0	0	0	0	0	0	0	0	0	0	0	0	0	0	0	0	0	0	0	0	0	0	0	0	0	0	0	0	1	8	6	99	105	25	8	4	0	0	0	0	0	0	0	0	0	0	0	0
Intergeniculate leaflet	0	0	0	0	0	0	0	0	0	0	0	0	0	0	0	0	0	0	0	0	0	0	0	0	0	0	5	1	2	0	0	0	0	0	0	0	0	0	0	0	0	0	0	0	0	0	0	0	0
Habenular nucleus	0	0	0	0	0	0	0	0	0	0	0	0	0	0	0	0	0	0	0	0	0	0	0	2	14	3	2	1	0	0	0	0	0	0	0	0	0	0	0	0	0	0	0	0	0	0	0	0	0
Nucleus of the stria medullaris	0	0	0	0	0	0	0	0	0	0	0	0	0	0	0	0	0	0	0	0	0	0	0	0	0	0	0	0	0	0	0	0	0	0	0	0	0	0	0	0	8	5.5	3	0	0	0	0	0	0
Pineal gland	0	0	0	0	0	0	0	0	0	112	11	0	0	0	0	0	0	0	0	0	0	0	0	0	0	0	0	0	0	0	0	0	0	0	0	0	0	0	0	0	0	0	0	0	0	0	0	0	0
Anterodorsal thalamic nucleus	0	0	0	0	0	0	0	0	0	0	0	0	0	0	0	0	0	0	0	0	0	0	0	0	10	2	4	0	0	0	0	0	0	0	0	0	0	0	0	0	0	0	0	0	0	0	0	0	0
Anteroventral thalamic nucleus	0	0	0	0	0	0	0	0	0	0	0	0	0	0	0	0	0	0	0	0	0	0	0	1	7	6	9	7	5	1	12	0	0	0	0	0	0	0	0	0	0	0	0	0	0	0	0	0	0
Anteromedial thalamic nucleus	0	0	0	0	0	0	0	0	0	0	0	0	0	0	0	0	0	0	0	0	0	0	0	0	0	0	0	0	1	2	1	4	2	3	2	24	8	0	0	0	0	0	0	0	0	0	0	0	0
Interanteromedial thalamic nucleus	0	0	0	0	0	0	0	0	0	0	0	0	0	0	0	0	0	0	0	0	0	0	0	0	0	0	0	0	0	0	0	0	0	0	1	0	0	0	0	0	0	0	0	0	0	0	0	0	0
Paraventricular thalamic nuclei (anterior and posterior)	0	0	0	0	0	0	0	0	0	0	0	0	0	0	0	0	0	0	0	0	0	0	0	0	0	0	2	4	3	1	1	1	2	1	2	0	0	0	0	0	0	0	0	0	0	0	0	0	0
Intermediodorsal thalamic nucleus	0	0	0	0	0	0	0	0	0	0	0	0	0	0	0	0	0	0	0	0	0	0	0	0	0	0	0	0	0	1	1	1	0	0	0	0	0	0	0	0	0	0	0	0	0	0	0	0	0
Parataenial thalamic nucleus	0	0	0	0	0	0	0	0	0	0	0	0	0	0	0	0	0	0	0	0	0	0	0	0	0	0	0	0	0	0	2	0	3	0	0	0	0	0	0	0	0	0	0	0	0	0	0	0	0
Subparafascicular nucleus	0	0	0	0	0	0	0	0	0	0	0	0	0	0	0	0	0	0	0	0	0	0	0	0	0	0	0	0	0	0	0	0	0	0	1	11	3	0	0	0	0	0	0	0	0	0	0	0	0
Posterior intralaminar nucleus	0	0	0	0	0	0	0	0	0	0	0	0	0	0	0	0	0	0	0	0	0	0	0	0	0	0	0	0	0	0	0	0	12	7	4	0	0	0	0	0	0	0	0	0	0	0	0	0	0
Rhomboid thalamic nucleus	0	0	0	0	0	0	0	0	0	0	0	0	0	0	0	0	0	0	0	0	0	0	0	0	0	0	0	0	0	0	0	0	0	0	0	2	0	0	0	0	0	0	0	0	0	0	0	0	0
Reuniens and retroreuniens thalamic nucleus	0	0	0	0	0	0	0	0	0	0	0	0	0	0	0	0	0	0	0	0	0	0	0	0	0	0	0	0	0	0	0	0	0	0	0	4	17	24	9	15	6	3	0	0	0	0	0	0	0
Xiphoid thalamic nucleus	0	0	0	0	0	0	0	0	0	0	0	0	0	0	0	0	0	0	0	0	0	0	0	0	0	0	0	0	0	0	0	0	0	0	0	0	0	0	0	4	6	3.5	1	0	0	0	0	0	0
Mediodorsal thalamic nucleus	0	0	0	0	0	0	0	0	0	0	0	0	0	0	0	0	0	0	0	0	0	0	0	0	0	2	5	12	19	10	10	5	7	1	0	0	0	0	0	0	0	0	0	0	0	0	0	0	0
Ventral anterior thalamic nucleus	0	0	0	0	0	0	0	0	0	0	0	0	0	0	0	0	0	0	0	0	0	0	0	0	0	0	0	0	0	1	90	11	12	6	5	8	59	0	0	0	0	0	0	0	0	0	0	0	0
Ventromedial thalamic nucleus	0	0	0	0	0	0	0	0	0	0	0	0	0	0	0	0	0	0	0	0	0	0	0	0	0	0	0	0	0	0	0	0	0	0	0	0	13	11	9	19	0	0	0	0	0	0	0	0	0
Ventrolateral thalamic nucleus	0	0	0	0	0	0	0	0	0	0	0	0	0	0	0	0	0	0	0	0	0	0	0	0	0	0	0	10	11	9	60	4	5	8	3	3	0	0	0	0	0	0	0	0	0	0	0	0	0
Angular thalamic nucleus	0	0	0	0	0	0	0	0	0	0	0	0	0	0	0	0	0	0	0	0	0	0	0	0	0	0	0	2	1	0	0	0	0	0	0	0	0	0	0	0	0	0	0	0	0	0	0	0	0
Ventral posteromedial thalamic nucleus	0	0	0	0	0	0	0	0	0	0	0	0	0	0	0	0	0	0	0	0	0	0	0	0	0	0	6	15	33	14	130	17	16	34	23	8	12	0	0	0	0	0	0	0	0	0	0	0	0
Ventral posterolateral thalamic nucleus	0	0	0	0	0	0	0	0	0	0	0	0	0	0	0	0	0	0	0	0	0	0	0	0	0	0	0	1	10	21	111	27	21	37	17	7	15	0	0	0	0	0	0	0	0	0	0	0	0
Ventral posterior nucleus of the thalamus, parvicellular part	0	0	0	0	0	0	0	0	0	0	0	0	0	0	0	0	0	0	0	0	0	0	0	0	0	0	0	0	0	0	0	0	0	1	1	4	0	0	0	0	0	0	0	0	0	0	0	0	0
Submedius thalamic nucleus	0	0	0	0	0	0	0	0	0	0	0	0	0	0	0	0	0	0	0	0	0	0	0	0	0	0	0	0	0	0	0	0	0	0	0	0	2	3	1	0	0	0	0	0	0	0	0	0	0
Paracentral thalamic nucleus	0	0	0	0	0	0	0	0	0	0	0	0	0	0	0	0	0	0	0	0	0	0	0	0	0	0	2	1	3	3	3	2	4	3	2	0	0	0	0	0	0	0	0	0	0	0	0	0	0
Central medial thalamic nucleus	0	0	0	0	0	0	0	0	0	0	0	0	0	0	0	0	0	0	0	0	0	0	0	0	0	0	0	0	0	0	1	5	3	2	11	1	0	0	0	0	0	0	0	0	0	0	0	0	0
Central lateral thalamic nucleus	0	0	0	0	0	0	0	0	0	0	0	0	0	0	0	0	0	0	0	0	0	0	0	0	7	2	7	7	4	0	0	0	0	0	0	0	0	0	0	0	0	0	0	0	0	0	0	0	0
Parafascicular thalamic nucleus	0	0	0	0	0	0	0	0	0	0	0	0	0	0	0	0	0	0	0	0	0	0	0	0	0	0	0	0	1	0	1	0	1	1	2	0	0	0	0	0	0	0	0	0	0	0	0	0	0
Ethmoid-Limitans nucleus	0	0	0	0	0	0	0	0	0	0	0	0	0	0	0	0	0	0	0	0	0	0	0	0	0	0	0	0	0	0	1	1	1	0	0	0	0	0	0	0	0	0	0	0	0	0	0	0	0
Posterior thalamic nucleus	0	0	0	0	0	0	0	0	0	0	0	0	0	0	0	0	0	0	0	0	0	0	0	0	2	2	15	12	18	5	20	3	5	4	3	0	0	0	0	0	0	0	0	0	0	0	0	0	0
Posterior thalamic nuclear group, triangular part	0	0	0	0	0	0	0	0	0	0	0	0	0	0	0	0	0	0	0	0	0	0	0	0	0	0	1	1	8	3	10	45	21	4	0	0	0	0	0	0	0	0	0	0	0	0	0	0	0
Lateral posterior (pulvinar) complex of the dorsal thalamus	0	0	0	0	0	0	0	0	0	0	0	0	0	0	0	0	0	0	0	0	0	23	23	15	25	11	0	0	0	0	0	0	0	0	0	0	0	0	0	0	0	0	0	0	0	0	0	0	0
Laterodorsal thalamic nuclei of the dorsal thalamus	0	0	0	0	0	0	0	0	0	0	0	0	0	0	0	0	0	0	0	0	1	3	9	10	28	4	5	1	0	0	0	0	0	0	0	0	0	0	0	0	0	0	0	0	0	0	0	0	0
Dorsal lateral geniculate nucleus	0	0	0	0	0	0	0	0	0	0	0	0	0	0	0	0	0	0	0	0	1	7	17	11	63	14	12	4	3	0	0	0	0	0	0	0	0	0	0	0	0	0	0	0	0	0	0	0	0
Medial geniculate complex of the dorsal thalamus	0	0	0	0	0	0	0	0	0	0	0	0	0	0	0	0	0	0	0	0	0	0	0	0	0	3	3	23	43	11	11	15	12	2	0	0	0	0	0	0	0	0	0	0	0	0	0	0	0
Hypothalamic region, unspecified	0	0	0	0	0	0	0	0	0	0	0	0	0	0	0	0	0	0	0	0	0	0	0	0	0	0	0	0	0	0	0	0	0	0	0	0	0	2	16	3	18	28.5	39	38	152	296	244	140	113
Pretectal region	0	0	0	0	0	0	0	0	0	0	0	0	0	0	0	0	0	0	0	0	80	169	290	392	464	372	469	583	484	469	457	44	0	0	0	0	0	0	0	0	0	0	0	0	0	0	0	0	0
Nucleus sagulum	0	0	0	0	0	0	0	0	0	0	0	0	0	0	0	0	0	0	0	0	0	0	0	0	0	0	0	0	0	1	4	30	27	10	20	10	0	0	0	0	0	0	0	0	0	0	0	0	0
Inferior colliculus	0	0	0	0	0	0	0	0	0	0	34	56	0	413	753	636	775	591	614	637	753	795	1087	758	1268	641	601	508	229	51	29	2	0	0	0	0	0	0	0	0	0	0	0	0	0	0	0	0	0
Superior colliculus	0	0	0	0	0	0	0	0	0	0	0	0	1	208	757	1062	1061	1059	949	839	802	729	636	586	991	527	584	311	177	96	127	46	28	0	0	0	0	0	0	0	0	0	0	0	0	0	0	0	0
Substantia nigra, reticular part	0	0	0	0	0	0	0	0	0	0	0	0	0	0	0	0	0	0	0	0	0	0	0	0	0	0	0	0	0	0	0	0	0	0	0	0	0	61	321	474	549	505	461	141	10	0	0	0	0
Substantia nigra, compact part	0	0	0	0	0	0	0	0	0	0	0	0	0	0	0	0	0	0	0	0	0	0	0	0	0	0	0	0	0	0	0	0	0	0	0	0	1	73	203	61	66	41.5	17	20	2	0	0	0	0
Substantia nigra, lateral part	0	0	0	0	0	0	0	0	0	0	0	0	0	0	0	0	0	0	0	0	0	0	0	0	0	0	0	0	0	0	0	0	0	0	0	1	58	50	79	0	0	0	0	0	0	0	0	0	0
Ventral tegmental area	0	0	0	0	0	0	0	0	0	0	0	0	0	0	0	0	0	0	0	0	0	0	0	0	0	0	0	0	0	0	0	0	0	0	0	0	0	0	0	0	38	25.5	13	19	15	0	0	0	0
Peripeduncular nucleus	0	0	0	0	0	0	0	0	0	0	0	0	0	0	0	0	0	0	0	0	0	0	0	0	0	0	0	0	0	0	0	0	2	8	0	0	0	0	0	0	0	0	0	0	0	0	0	0	0
Interpeduncular nucleus	0	0	0	0	0	0	0	0	0	0	0	0	0	0	0	0	0	0	0	0	0	0	0	0	0	0	0	0	0	0	0	0	0	0	0	0	0	0	0	0	0	14.5	29	170	8	0	0	0	0
Periaqueductal gray	0	0	0	0	0	0	0	0	0	0	0	0	0	0	0	0	1	4	0	3	2	0	6	50	200	87	124	52	44	104	180	172	196	100	26	12	27	18	6	13	12	6.5	1	0	0	0	0	0	0
Brainstem, unspecified	0	0	0	0	0	0	0	0	0	0	0	0	0	0	0	0	0	0	0	0	0	0	0	0	15	17	189	216	260	380	556	1192	1046	1268	1274	934	2511	2076	2471	2224	2349	2504.5	2660	2025	2649	1999	1194	1057	2166
Pontine nuclei	0	0	0	0	0	0	0	0	0	0	0	0	0	0	0	0	0	0	0	0	0	0	0	0	0	0	0	0	0	0	0	0	0	0	0	0	0	0	0	0	0	0	0	0	0	0	2	5	125
Cerebellum	0	0	0	0	0	0	0	1377	774	1164	1929	3552	3108	4247	5081	6495	6730	4469	5586	7398	9055	5800	8590	6525	10694	9505	10131	9137	7791	7443	8949	2621	2325	1056	849	530	745	332	14	4	0	25.5	51	0	358	0	0	0	0
Cochlear nucleus, ventral part	0	0	0	0	0	0	0	0	0	0	0	0	0	0	0	0	0	0	0	0	0	0	0	0	0	0	0	0	0	0	0	0	0	0	0	0	20	28	48	68	86	189	292	86	64	78	16	0	0
Cochlear nucleus, dorsal part	0	0	0	0	0	0	0	0	0	0	0	0	0	0	0	0	0	0	0	0	0	0	0	0	0	0	0	0	0	0	0	0	0	3	108	39	63	67	32	13	2	11.5	21	0	0	0	0	0	0
Spinal trigeminal nucleus	0	0	0	0	0	0	0	0	0	0	0	0	0	0	0	0	0	0	0	0	0	0	0	0	0	0	0	0	0	0	0	0	0	0	0	0	0	0	0	0	26	489	952	1010	983	790	344	345	254
Periventricular gray	0	0	0	0	0	0	0	0	0	0	0	0	0	0	0	0	0	0	0	0	0	0	0	0	0	0	0	0	0	2	2	84	6	13	253	165	717	641	849	424	152	101.5	51	19	2	0	0	0	0
Superior olivary complex	0	0	0	0	0	0	0	0	0	0	0	0	0	0	0	0	0	0	0	0	0	0	0	0	0	0	0	0	0	0	0	0	0	0	0	0	0	0	0	0	0	0	0	0	0	0	0	0	10
Nuclei of the lateral lemniscus	0	0	0	0	0	0	0	0	0	0	0	0	0	0	0	0	0	0	0	0	0	0	0	0	0	0	0	0	0	0	0	1	8	35	29	15	12	3	10	15	16	22.5	29	20	23	55	35	62	60
Inferior olive	0	0	0	0	0	0	0	0	0	0	0	0	0	0	0	0	0	0	0	0	0	0	0	0	0	0	0	0	0	0	0	0	0	0	0	0	0	0	0	0	0	0	0	0	0	0	0	0	0
Ventricular system	0	0	0	0	0	0	0	0	0	0	8	16	16	37	6	13	7	15	18	7	23	8	1	6	256	1	58	4	0	1	7	85	75	26	36	17	91	57	61	93	9	9.5	10	2	5	0	0	0	1
Spinal cord	0	0	0	0	0	0	0	0	0	0	0	0	0	0	0	0	0	0	0	0	0	0	0	0	0	0	0	0	0	0	0	0	0	0	0	0	0	0	0	0	0	0	0	0	0	0	0	0	0
Inner ear	0	0	0	0	0	0	0	0	0	0	0	0	0	0	0	0	0	0	0	0	0	0	0	0	0	0	0	0	0	0	3	0	0	0	0	2	0	12	15	24	12	27.5	43	23	141	95	69	15	1
[truncated: 5 more columns]
